# Supplementary material for: Genome-Wide Investigation of G6PDH Gene in Strawberry: Evolution and Expression Analysis during Development and Stress
Source: Int J Mol Sci. 2022 Apr 25;23(9):4728. doi: 10.3390/ijms23094728 (PMC9104510; doi:10.3390/ijms23094728)
Supplement: Supplementary file 1 [file ijms-23-04728-s001.zip]

Archive with 1 entries (1 files):
- ijms-1670884-supplementary.pdf
